# Supplementary material for: Restorative museum environments: emotional coping strategies for people living with chronic multimorbidity
Source: Front Psychiatry. 2025 Oct 23;16:1677909. doi: 10.3389/fpsyt.2025.1677909 (PMC12590184; doi:10.3389/fpsyt.2025.1677909)
Supplement: Supplementary file 1 [file Table1.xlsx]

## Sheet: Sheet1
序号	Q1（正）	Q1（反）	Q2（正）	Q2（反）	Q3（正）	Q3（反）	Q4（正）	Q4（反）	Q5（正）	Q5（反）	Q6（正）	Q6（反）	Q7（正）	Q7（反）	Q8（正）	Q8（反）	Q9（正）	Q9（反）	Q10（正）	Q10（反）	Q11（正）	Q11（反）	Q12（正）	Q12（反）	Q13（正）	Q13（反）	Q14（正）	Q14（反）	Q15（正）	Q15（反）	Q16（正）	Q16（反）	Q17（正）	Q17（反）	Q18（正）	Q18（反）	Q19（正）	Q19（反）	Q20（正）	Q20（反）	Q21（正）	Q21（反）	Q22（正）	Q22（反）	Q23（正）	Q23（反）	Q24（正）	Q24（反）
1	3	2	3	2	2	1	5	1	1	2	3	2	2	1	3	4	2	1	2	3	3	2	5	1	5	4	5	1	5	1	5	1	2	1	2	3	2	1	3	1	3	1	3	1	2	3	5	1
2	2	1	2	3	1	5	5	1	3	1	5	4	5	3	3	2	4	3	4	1	5	1	3	4	2	3	5	1	5	1	4	3	4	5	2	1	5	2	5	1	4	5	5	1	3	4	5	3
3	3	1	5	1	1	2	3	2	2	1	2	1	3	2	2	2	5	1	3	2	5	1	4	2	5	2	3	3	4	2	5	1	5	3	1	2	2	2	2	1	2	1	2	1	4	2	3	2
4	5	1	1	3	1	3	5	1	4	1	3	1	2	3	5	4	4	5	3	1	3	3	2	4	4	3	4	2	5	1	5	1	4	4	2	1	5	4	5	1	3	1	5	1	3	1	2	1
5	4	1	4	5	2	4	5	3	4	4	2	1	3	4	1	2	5	4	5	1	5	2	5	1	5	4	5	2	5	1	5	4	1	2	5	4	4	4	2	1	2	2	2	1	5	2	5	3
6	2	2	5	2	5	2	5	4	2	1	4	1	3	1	2	2	5	1	3	4	4	2	2	5	5	2	5	3	5	1	4	2	2	1	2	1	2	2	5	3	2	2	5	3	2	2	5	1
7	5	1	2	3	2	1	5	2	5	1	1	2	2	3	2	2	5	1	2	3	5	1	3	2	2	2	5	1	5	1	5	1	5	3	2	2	2	3	2	5	4	4	2	5	4	1	4	5
8	2	5	5	4	4	4	3	5	4	4	5	2	5	4	2	3	5	1	4	4	4	2	4	5	5	4	4	4	4	5	4	2	5	3	3	1	5	1	4	1	2	2	4	1	3	1	4	5
9	2	2	2	1	2	1	3	2	1	2	1	2	2	1	4	4	1	2	3	3	5	1	2	1	5	2	2	1	4	2	5	1	3	1	4	1	5	3	2	2	2	1	3	1	1	2	5	1
10	2	1	4	5	4	4	5	1	4	5	3	1	5	3	1	2	4	5	5	4	3	2	5	1	2	2	4	5	3	5	5	1	4	4	4	4	2	1	5	2	3	2	2	2	4	3	5	3
11	2	1	4	4	5	3	5	1	4	5	2	2	4	5	2	1	5	4	5	1	5	1	4	5	2	2	4	5	4	4	4	2	2	2	4	5	5	4	5	2	4	5	5	3	5	3	5	4
12	2	1	3	1	1	2	5	3	2	1	2	2	2	1	2	3	5	1	5	3	4	2	3	2	5	3	3	1	5	1	5	1	5	3	1	2	2	2	5	2	2	1	3	1	5	2	5	2
13	4	1	5	2	3	2	5	4	1	3	4	4	2	2	2	1	2	3	3	1	2	1	3	1	4	4	2	1	1	2	4	2	2	1	2	1	2	5	5	3	2	1	2	2	3	2	4	5
14	3	1	5	2	2	1	5	2	1	2	2	2	1	2	5	3	1	2	5	3	5	1	2	2	5	2	2	3	5	1	5	1	3	1	1	2	2	2	4	1	2	3	3	1	5	2	5	1
15	2	1	4	5	1	5	5	1	3	1	2	1	2	3	3	1	5	3	3	2	4	5	5	1	2	1	5	1	5	1	2	1	5	2	2	1	5	3	2	2	3	4	5	1	5	4	5	1
16	4	1	5	2	3	2	3	2	2	1	3	2	2	1	3	3	1	2	3	3	4	2	5	1	5	3	5	1	5	1	2	3	2	2	2	1	5	1	2	1	2	2	2	1	2	2	4	4
17	2	2	5	2	2	2	5	1	4	1	4	5	3	1	3	2	2	3	3	1	2	5	4	3	2	1	5	1	5	1	5	1	3	2	2	2	5	3	5	2	2	1	5	1	3	2	5	1
18	2	1	2	3	3	1	5	1	2	1	2	1	3	2	2	2	2	1	3	5	2	3	5	1	5	4	5	1	5	1	3	2	5	3	3	3	2	1	2	2	2	1	2	1	4	1	5	2
19	5	2	5	4	3	4	5	1	4	5	5	3	5	3	2	2	4	5	3	2	5	1	5	1	2	2	5	3	5	4	5	4	5	3	4	4	3	1	2	2	4	5	5	3	3	1	5	1
20	2	2	5	2	1	2	2	2	2	2	4	5	3	1	2	2	3	2	2	5	5	1	2	5	5	2	3	3	5	1	3	3	4	4	2	2	2	1	3	4	2	1	2	5	2	2	5	1
21	2	2	5	2	3	2	3	3	2	3	3	1	1	2	3	2	2	1	4	1	4	2	5	1	2	2	3	1	4	2	5	1	5	2	1	2	5	1	3	1	3	1	4	1	2	3	5	3
22	3	4	4	5	5	4	5	1	3	1	2	1	5	4	2	2	5	4	5	3	5	1	5	1	5	3	5	1	5	1	2	2	2	1	2	1	3	1	5	1	5	4	3	1	3	4	5	2
23	3	1	2	2	1	3	4	2	2	1	4	1	5	1	3	4	5	1	3	4	5	4	2	3	1	2	1	4	4	2	2	3	5	3	2	1	5	4	2	1	5	1	2	2	4	2	4	5
24	5	1	3	2	4	4	4	4	4	1	5	4	3	2	1	2	5	1	5	1	5	2	5	1	5	3	4	5	5	1	5	2	3	1	5	3	5	2	5	1	4	4	5	3	5	1	1	2
25	2	1	2	3	1	3	5	1	5	1	3	1	2	3	2	2	5	1	5	3	5	3	5	3	5	1	5	1	5	1	2	3	5	3	2	2	4	5	2	1	2	1	3	1	5	1	2	1
26	5	1	2	1	2	1	3	2	2	1	5	1	2	3	2	2	5	3	3	1	5	1	5	1	1	2	1	3	5	1	5	1	3	2	2	2	3	4	3	1	5	2	2	1	4	2	5	3
27	2	1	3	2	2	1	5	1	1	2	2	1	3	1	3	3	5	4	5	3	5	1	5	3	2	1	5	1	2	2	2	2	2	2	5	2	2	1	2	2	5	1	5	1	1	2	4	5
28	5	3	5	3	2	2	5	1	3	1	5	1	3	1	4	4	5	2	5	3	2	1	5	1	5	3	5	1	4	2	3	2	5	4	1	3	5	1	2	2	2	2	5	1	2	3	2	1
29	2	5	2	1	5	1	5	1	3	1	2	1	4	2	1	2	3	1	3	2	1	3	2	3	3	1	2	5	5	1	4	3	5	2	5	2	2	2	2	1	1	3	5	1	3	4	5	3
30	4	1	1	3	1	2	4	4	2	2	5	3	1	2	2	1	1	2	2	1	5	1	5	1	2	1	3	2	5	3	5	1	1	2	2	3	5	3	5	1	3	2	2	3	4	2	5	4
31	4	2	5	2	1	3	3	2	2	2	2	5	3	2	5	3	3	1	2	3	5	1	2	3	2	1	3	2	5	1	5	3	4	5	3	1	4	4	2	1	2	1	3	1	5	2	1	2
32	5	1	5	2	1	5	5	1	4	4	4	1	4	5	2	1	5	3	4	2	4	4	4	4	2	1	4	5	4	5	4	3	2	1	2	1	5	1	5	3	4	5	5	3	5	4	2	2
33	3	4	2	3	4	3	3	3	4	5	2	2	5	3	5	3	1	2	2	1	5	1	3	4	1	2	5	4	5	1	4	2	5	3	4	3	2	1	5	4	5	3	4	3	4	5	5	3
34	5	2	5	4	5	4	5	1	3	4	1	5	3	5	3	1	5	1	4	5	5	1	3	4	2	1	4	4	3	4	3	5	5	4	4	5	5	3	4	3	4	5	4	5	3	3	5	2
35	3	1	2	2	5	1	5	3	3	1	1	3	3	2	5	3	5	1	5	1	5	1	5	1	5	4	3	2	2	2	5	1	2	1	2	1	4	5	2	2	2	2	2	1	2	2	5	2
36	5	1	3	1	2	1	5	4	2	1	1	2	1	2	5	3	5	1	2	5	3	2	5	2	5	2	5	2	5	1	5	1	3	1	2	3	2	1	2	2	3	1	2	3	2	2	5	2
37	3	1	2	3	3	2	5	2	4	1	5	3	2	2	5	4	3	2	1	5	2	2	5	1	1	2	2	3	5	1	3	1	2	2	5	1	5	3	1	3	2	1	5	3	2	1	5	2
38	4	1	3	2	3	1	3	2	2	2	4	1	2	2	1	2	2	1	2	5	5	1	2	2	4	5	5	1	3	2	1	3	5	3	2	2	5	4	2	1	4	1	2	2	3	3	5	1
39	3	1	2	3	3	4	5	1	4	5	2	2	5	3	2	2	5	4	5	4	1	5	4	4	2	1	5	1	3	5	4	4	4	4	3	4	5	1	3	4	3	4	3	4	2	2	5	2
40	5	2	5	2	5	1	5	1	5	1	2	1	2	2	2	2	2	2	3	1	5	4	3	1	5	3	5	2	5	1	5	1	1	2	2	2	2	2	1	2	3	2	2	2	2	2	5	2
41	2	1	5	3	1	2	4	2	2	1	1	4	3	2	5	3	5	3	2	5	5	2	3	2	5	4	5	1	3	2	3	1	2	1	5	2	2	2	2	3	2	2	5	1	4	1	4	5
42	5	2	3	2	2	2	2	3	1	2	2	2	5	1	4	4	5	4	2	5	5	3	3	1	1	2	3	2	5	1	5	1	5	3	5	2	5	3	5	2	2	1	2	1	3	1	3	4
43	5	2	2	3	2	1	5	1	1	2	2	2	2	1	1	2	5	2	2	5	5	2	2	2	2	2	5	2	3	2	3	2	3	1	2	1	4	4	5	2	5	1	5	1	3	3	2	1
44	2	3	1	2	1	2	5	1	5	1	3	4	3	2	2	1	2	2	3	5	5	3	5	1	2	2	5	2	5	1	5	1	5	3	3	2	5	1	2	1	2	3	2	1	2	2	5	1
45	2	1	5	4	5	4	4	4	4	5	3	1	4	2	5	3	5	4	3	4	5	1	5	1	5	3	3	4	4	5	3	4	5	4	2	1	2	1	5	3	5	4	3	1	2	2	5	2
46	4	1	1	2	5	1	5	2	3	1	5	1	5	1	5	3	5	1	2	5	4	2	5	1	4	4	5	1	1	2	5	1	2	1	2	3	5	3	2	1	3	1	5	1	5	2	5	3
47	2	1	3	2	1	3	5	3	2	1	2	1	2	1	3	1	2	2	3	5	5	1	2	1	5	2	4	2	5	1	5	3	2	2	3	2	5	3	2	1	2	1	2	1	5	2	4	4
48	3	1	2	3	1	2	1	3	4	1	5	1	2	1	4	4	2	2	3	1	2	3	3	1	2	1	3	1	5	1	3	2	2	3	5	1	3	1	2	1	4	1	5	1	4	1	1	2
49	3	1	5	4	1	5	5	1	4	4	2	1	4	5	2	2	5	3	3	5	5	1	3	4	5	3	5	1	4	5	5	1	5	4	4	5	4	4	5	1	5	3	2	1	3	1	2	1
50	4	1	5	4	3	5	5	1	5	2	3	1	3	5	5	3	4	4	5	1	5	1	5	1	5	3	5	1	4	5	4	2	4	5	5	4	2	2	4	5	4	3	5	3	5	2	5	3
51	3	1	2	1	3	3	3	2	2	3	3	2	1	2	2	1	5	1	2	5	5	1	5	1	3	1	5	2	5	1	5	1	3	1	2	1	5	3	2	2	3	1	2	5	5	2	5	1
52	5	2	1	2	2	1	5	1	1	2	3	2	2	1	5	2	2	1	2	1	4	2	5	1	4	4	5	1	5	1	1	2	2	1	2	3	2	1	2	2	2	1	4	1	2	3	5	3
53	3	1	3	4	3	5	4	1	5	2	5	3	5	3	1	2	5	3	5	4	5	1	4	5	2	2	4	5	3	4	5	3	5	3	2	1	5	1	4	5	4	1	3	1	5	1	2	1
54	4	4	3	2	5	1	3	2	2	2	5	1	2	3	2	2	3	1	2	1	5	2	5	3	5	3	5	1	5	1	5	1	1	2	5	2	5	1	2	1	3	2	2	2	4	1	3	1
55	5	2	5	3	1	2	4	2	2	1	3	1	2	2	3	2	2	1	3	1	4	2	5	3	2	1	1	2	3	2	5	1	5	3	2	1	2	2	5	2	2	2	2	2	5	2	2	1
56	3	1	3	1	2	1	3	5	3	2	5	1	5	1	5	3	5	1	3	3	2	2	4	3	5	1	4	2	5	1	2	3	2	2	3	2	3	2	2	1	2	2	5	1	5	2	5	1
57	2	1	3	3	2	2	3	2	5	1	2	1	2	2	5	4	2	5	2	1	3	1	5	3	1	2	2	1	4	2	5	2	5	1	5	2	5	3	3	1	2	1	2	1	3	2	3	1
58	2	5	2	1	1	2	5	1	2	2	5	1	2	2	5	4	5	1	3	3	3	1	2	2	2	2	3	2	2	1	3	2	5	1	5	2	5	4	5	1	4	1	3	4	2	2	5	4
59	3	1	3	3	2	2	5	1	3	1	2	1	3	1	1	2	2	1	2	5	5	1	2	3	3	2	5	1	3	1	5	1	5	2	2	2	5	4	4	1	3	1	5	1	2	1	5	2
60	4	2	3	5	3	4	3	1	2	1	5	3	5	1	2	2	5	4	5	4	4	3	5	1	5	3	5	2	5	1	5	1	2	2	5	1	5	1	2	2	2	1	2	3	4	1	4	5
61	4	1	5	2	1	5	4	1	4	1	2	5	4	3	2	2	5	2	5	1	2	5	4	5	5	4	5	1	4	5	4	2	5	3	2	1	2	2	5	1	4	1	5	1	3	1	3	4
62	3	2	2	3	1	3	3	1	1	2	4	1	4	2	5	3	5	1	3	5	5	4	5	3	5	4	5	1	5	1	5	1	5	4	1	3	2	2	2	5	2	2	5	1	1	2	2	1
63	2	4	2	3	4	5	5	1	5	2	3	4	4	4	4	4	4	5	3	5	5	2	4	5	1	2	5	1	2	4	5	4	5	2	5	1	5	3	2	2	2	1	2	1	5	4	5	1
64	5	1	2	1	2	2	3	2	1	2	2	2	2	3	1	2	2	1	2	5	5	3	3	1	2	2	5	1	5	1	5	2	2	2	5	2	4	4	2	1	5	1	5	3	3	2	2	2
65	2	1	5	2	2	2	5	1	3	1	3	2	2	1	2	1	5	3	5	3	5	1	5	1	2	2	5	1	5	1	4	2	5	4	5	2	5	1	2	1	2	2	2	1	2	2	5	3
66	5	2	2	2	2	2	5	1	2	2	5	1	5	1	5	3	5	4	2	5	3	2	5	3	5	3	5	1	5	1	5	1	2	1	2	2	2	1	2	1	2	2	2	1	5	2	2	1
67	2	5	3	1	1	2	5	1	2	2	3	1	2	1	3	1	5	2	3	3	2	1	3	3	3	4	5	1	2	1	5	3	2	3	2	2	5	3	4	1	3	4	2	1	2	2	3	2
68	5	1	4	3	5	2	5	2	4	4	5	1	5	2	5	3	5	1	5	4	4	5	4	4	1	2	5	1	5	1	5	4	4	5	4	5	3	1	3	1	3	1	4	5	5	3	4	4
69	2	4	2	2	5	1	4	2	2	2	2	1	5	1	5	4	5	1	3	3	5	1	5	1	2	1	5	1	5	1	5	1	3	2	5	1	5	3	2	1	5	1	3	1	2	2	2	1
70	3	3	3	1	1	2	5	1	2	1	5	1	3	3	5	2	2	2	5	3	3	2	5	1	5	3	5	1	1	3	5	1	5	1	2	2	5	4	4	1	2	1	3	1	5	1	2	2
71	2	1	1	3	2	1	5	1	3	2	2	1	3	2	4	5	5	1	3	5	3	2	5	2	5	3	5	1	5	1	5	2	5	1	3	2	5	2	2	2	5	1	5	1	5	1	5	1
72	5	1	5	2	4	3	4	2	4	5	5	3	3	4	1	2	5	1	4	5	5	1	4	5	1	2	3	5	5	1	4	5	5	3	4	4	4	5	2	1	2	1	2	1	4	5	5	3
73	2	5	2	1	1	3	5	1	2	1	2	5	3	2	5	1	5	1	5	1	2	2	5	3	5	1	2	2	2	2	5	1	1	3	2	1	5	1	5	2	2	1	5	1	5	1	3	2
74	3	4	3	5	1	5	4	2	5	3	4	1	3	2	2	3	5	2	5	1	5	1	4	5	2	1	5	1	4	2	5	4	5	4	4	4	5	1	2	2	3	5	2	1	4	1	2	2
75	2	2	5	4	4	4	5	3	4	5	4	5	4	5	5	3	5	3	4	1	4	4	4	5	4	5	3	5	5	1	5	4	4	3	5	4	2	3	2	2	4	5	5	3	3	1	2	2
76	5	1	1	2	2	2	3	2	3	1	1	3	3	2	3	1	3	1	2	3	5	1	5	3	5	1	5	1	5	2	3	2	5	4	5	1	5	3	3	4	2	2	2	5	5	3	2	2
77	2	4	3	5	5	2	4	5	2	1	5	1	4	4	5	3	4	4	4	5	4	4	5	1	2	1	3	5	4	5	5	1	2	3	5	4	3	1	3	1	5	1	4	1	5	1	5	1
78	5	2	2	2	3	1	5	1	4	1	2	2	1	2	3	2	2	2	2	5	5	1	2	1	5	4	4	2	1	2	3	2	1	2	2	2	5	3	5	1	3	2	3	1	4	1	2	3
79	4	5	4	4	5	4	4	5	5	3	4	4	2	3	5	1	5	3	5	1	4	5	5	1	5	2	4	5	4	2	5	1	4	3	4	5	5	4	2	1	5	1	2	2	3	1	4	3
80	2	1	4	1	5	1	5	1	3	2	2	2	1	3	5	1	3	2	2	5	5	2	3	2	2	2	5	1	5	1	2	1	5	4	2	1	5	2	5	1	2	2	2	1	1	3	4	5
81	5	3	5	4	1	5	4	5	5	1	4	5	5	3	2	2	4	5	5	1	5	1	4	4	5	3	4	2	4	5	4	5	5	2	5	4	3	1	2	1	5	4	5	4	5	2	3	4
82	5	4	5	3	1	5	5	4	4	3	4	5	4	3	5	1	4	5	4	5	4	5	5	1	5	4	5	1	4	3	4	5	2	2	5	1	5	1	5	3	5	4	5	3	5	1	2	1
83	4	1	1	2	2	2	5	1	2	2	2	1	2	1	2	3	2	2	3	2	2	1	5	3	5	2	2	2	5	1	5	1	5	4	2	1	3	1	2	5	5	3	5	3	2	3	5	1
84	5	2	3	1	3	1	4	2	3	1	2	2	5	1	4	3	5	3	2	5	5	1	5	1	2	2	4	2	5	1	3	1	1	2	1	2	5	3	4	1	2	1	3	1	5	1	2	2
85	3	2	3	1	5	1	4	1	2	2	2	1	2	1	4	5	5	4	2	5	3	3	2	5	5	4	5	1	5	1	5	2	2	2	3	1	5	4	3	1	2	2	2	2	5	1	5	3
86	2	2	1	2	2	1	4	1	2	2	2	1	1	2	3	4	5	2	5	3	5	2	5	1	5	1	5	1	5	2	2	2	2	2	1	2	5	2	2	2	2	3	3	1	1	2	4	4
87	1	4	5	4	5	4	5	2	4	4	5	1	4	3	2	1	4	5	4	5	4	3	5	1	5	4	5	4	5	2	5	1	5	3	4	4	3	4	5	3	5	3	5	1	5	3	5	1
88	2	2	2	2	1	2	5	1	3	1	2	3	2	1	5	1	2	2	5	1	5	1	5	3	3	1	2	1	5	2	2	2	4	4	5	2	2	1	3	1	2	1	2	1	5	2	2	1
89	5	2	2	1	2	2	5	1	2	1	2	3	3	2	2	2	2	2	2	5	2	2	5	1	5	3	5	2	5	2	5	1	1	2	5	2	5	1	2	2	5	3	5	1	2	2	5	1
90	5	4	5	4	5	4	3	2	4	1	4	4	4	4	5	3	4	4	3	5	5	1	4	4	2	1	5	2	5	3	5	3	2	1	4	4	2	2	3	1	4	5	2	1	5	4	3	5
91	2	3	3	1	5	1	5	1	5	1	2	1	2	2	4	4	2	2	5	3	2	2	5	3	5	4	3	1	5	1	3	2	5	3	2	2	5	3	5	1	2	3	5	3	2	3	2	1
92	2	4	4	5	5	4	1	4	4	5	5	4	4	5	1	2	5	2	4	4	4	5	4	5	2	2	5	1	3	5	5	1	2	1	5	4	4	4	2	1	5	4	2	5	4	4	5	4
93	3	2	1	2	3	2	3	2	5	1	2	3	3	2	2	1	2	2	2	5	2	3	5	3	5	1	3	3	1	2	4	2	5	4	5	1	5	1	5	1	5	3	4	1	3	2	5	3
94	2	1	3	2	2	1	4	2	3	1	1	2	2	1	5	3	2	2	3	1	5	1	2	1	2	2	3	1	5	1	5	2	2	2	1	2	2	1	2	1	3	1	3	1	2	2	5	3
95	3	2	3	1	2	1	3	5	5	1	2	2	2	1	5	2	5	3	5	3	3	2	5	2	5	3	2	1	5	1	5	1	5	1	2	1	5	3	5	3	2	2	2	2	5	3	5	1
96	2	2	1	2	2	2	3	2	1	2	5	1	2	1	5	3	5	1	3	5	2	1	2	3	1	2	5	3	2	3	5	1	5	1	2	1	5	2	2	5	5	1	5	3	3	2	5	3
97	5	1	1	2	2	1	5	1	2	1	5	1	2	1	3	1	3	3	2	5	5	2	5	2	5	3	5	1	4	2	1	3	5	3	3	1	5	3	4	1	2	3	3	1	2	1	2	2
98	2	1	5	2	2	1	5	1	1	2	2	1	3	2	4	4	2	1	2	5	5	1	3	1	2	2	5	2	5	1	5	2	1	2	5	1	3	1	3	1	2	1	2	1	5	4	2	2
99	5	3	1	2	3	2	3	1	2	1	2	2	2	2	5	1	4	5	2	3	4	3	5	1	2	2	3	2	2	1	4	1	5	3	2	2	4	4	2	2	5	3	2	2	5	2	2	3
100	4	1	3	5	4	5	4	1	5	1	4	4	4	5	5	3	3	2	4	4	5	1	3	5	2	3	5	1	4	5	5	1	4	4	4	5	2	2	5	1	3	1	2	2	5	2	5	3
101	3	1	2	1	2	2	3	1	5	1	5	3	2	3	5	1	2	1	2	5	2	2	3	1	5	3	1	2	5	1	2	1	1	2	2	2	5	3	3	1	3	1	3	2	5	1	5	1
102	2	2	1	3	1	2	5	1	2	3	1	2	5	2	4	5	5	4	2	5	5	1	5	1	1	2	5	1	4	2	3	3	2	1	2	1	5	1	2	1	5	1	2	2	2	2	5	1
103	3	1	2	2	5	1	3	2	2	2	2	2	2	1	4	5	2	1	2	5	2	3	5	3	5	1	5	1	2	1	2	3	5	3	2	2	4	5	5	2	2	1	2	2	3	1	2	1
104	1	5	2	2	2	2	5	1	1	2	1	2	2	2	2	2	5	3	2	1	4	2	2	2	2	1	5	1	5	2	5	1	3	1	5	2	4	5	2	2	5	1	1	4	4	1	4	5
105	5	1	3	2	2	1	5	1	2	1	3	1	2	3	5	3	5	4	5	1	2	1	5	1	4	5	4	2	5	1	3	2	2	1	5	2	2	2	3	2	5	3	4	1	2	2	3	2
106	4	1	5	2	2	3	5	1	2	2	3	1	2	1	5	4	5	2	5	1	5	1	3	1	3	2	5	1	5	1	2	2	2	1	3	2	5	3	2	2	5	3	3	1	3	1	2	1
107	5	3	2	3	2	2	3	2	1	2	2	2	1	2	5	2	5	1	3	5	2	1	2	2	2	1	5	1	3	2	1	2	2	1	3	2	5	4	2	2	2	3	2	3	4	1	5	4
108	2	1	2	1	2	2	2	1	2	3	5	3	3	2	4	5	2	1	2	1	2	2	5	1	5	4	2	2	4	2	5	1	1	2	5	2	5	2	5	2	2	1	2	3	3	1	2	1
109	1	2	2	1	1	3	5	2	3	1	2	3	2	2	2	2	3	1	1	3	5	2	2	3	2	1	4	2	2	2	5	1	2	1	3	2	4	5	4	1	1	2	3	5	4	2	5	3
110	2	2	2	1	2	3	3	1	2	1	2	1	3	2	2	2	5	3	2	1	5	1	5	3	5	1	5	1	5	1	1	2	5	4	2	2	2	2	3	1	2	1	3	1	5	1	5	3
111	5	2	5	2	1	2	4	2	4	1	2	1	2	1	4	4	5	4	5	1	2	2	3	1	5	1	2	3	2	3	5	2	5	2	5	1	2	2	2	3	2	1	5	1	5	1	2	1
112	2	1	2	1	1	2	5	1	2	2	3	1	2	3	2	2	5	2	2	1	5	1	5	1	2	1	5	3	5	1	5	1	3	2	5	1	4	4	2	3	2	1	2	1	4	2	5	3
113	4	5	4	5	1	5	5	1	4	5	3	1	5	4	5	2	5	3	5	1	4	5	5	1	5	3	2	5	4	4	5	1	3	4	3	5	2	2	3	5	5	4	5	1	5	1	2	1
114	2	1	2	1	3	1	3	2	2	1	5	1	1	2	2	2	5	4	2	5	5	1	5	2	2	1	5	1	2	2	1	2	2	1	5	2	5	2	3	1	2	1	2	1	2	4	5	4
115	4	3	2	1	2	2	5	1	1	2	2	1	4	3	2	2	5	2	5	1	5	1	5	1	5	4	3	2	5	2	5	1	5	1	2	2	2	2	5	1	5	1	5	3	5	1	2	2
116	3	1	2	2	1	2	3	1	1	2	5	1	1	2	5	3	5	1	2	5	5	4	5	2	2	2	5	1	4	2	5	1	5	1	5	1	2	2	2	1	3	1	2	5	5	1	5	1
117	4	1	5	2	2	1	4	1	2	1	2	1	1	2	5	3	5	1	3	5	5	2	3	1	5	1	3	1	3	2	5	2	5	3	2	2	5	3	5	1	2	1	4	1	5	2	2	2
118	3	2	2	3	1	2	3	1	2	1	5	3	4	2	3	1	2	1	5	1	5	3	5	1	2	2	5	1	5	1	5	1	1	2	2	2	5	2	2	1	5	2	2	2	5	1	5	3
119	4	3	3	2	2	1	3	5	2	1	2	5	3	2	2	1	2	1	2	5	5	1	4	2	5	3	3	2	2	1	3	2	5	3	5	2	4	5	5	3	2	2	1	3	5	2	5	1
120	5	1	2	2	2	1	3	2	1	2	4	1	2	3	2	1	5	2	2	5	2	3	5	3	1	2	5	1	5	1	1	2	2	2	5	2	5	1	2	5	3	2	2	1	5	1	5	3
121	4	5	5	3	3	3	5	1	5	3	5	3	5	1	2	1	5	4	5	1	4	5	4	3	5	3	4	5	4	3	5	4	2	2	5	4	5	1	4	1	2	2	5	1	5	1	3	5
122	5	1	2	5	1	5	5	1	5	3	4	5	4	4	1	2	5	2	4	5	5	1	5	1	3	5	5	2	4	4	4	3	2	3	3	4	2	3	3	1	2	2	2	2	4	5	2	1
123	4	5	2	3	2	1	4	2	3	1	1	2	2	3	2	1	2	2	2	5	5	1	5	1	2	1	2	1	5	1	1	3	5	2	5	2	5	3	2	2	5	2	2	2	2	3	2	1
124	2	1	3	2	2	2	3	2	2	3	2	1	2	2	1	2	5	1	5	3	5	4	5	2	2	1	3	2	2	2	2	2	2	2	2	3	3	1	5	3	4	1	3	4	5	1	4	4
125	3	5	5	4	5	4	4	2	4	5	4	3	3	3	3	4	4	5	4	5	5	2	5	1	4	4	5	1	5	2	5	1	5	3	5	4	5	3	3	1	3	1	3	1	3	5	5	4
126	3	1	5	4	5	4	5	1	3	1	5	3	5	4	4	3	5	3	4	1	5	3	5	2	5	4	5	1	4	5	5	4	5	4	5	1	3	2	4	4	2	3	5	1	5	1	5	3
127	3	2	3	2	2	1	3	2	2	1	3	3	3	3	5	2	2	2	2	5	4	5	3	1	5	3	1	2	3	2	2	2	5	2	5	2	2	2	5	1	2	3	2	1	4	2	2	1
128	4	1	4	4	5	4	5	1	4	1	5	4	4	5	2	2	3	4	4	5	5	1	5	1	2	1	5	4	2	5	4	5	2	2	5	3	2	2	2	1	3	5	5	1	3	5	5	4
129	3	4	5	4	4	5	5	1	5	4	4	5	3	5	5	4	5	4	4	5	5	1	4	2	5	4	5	2	5	1	5	1	5	4	4	3	2	2	5	3	3	1	2	1	5	1	2	2
130	3	2	3	2	4	5	5	1	5	1	5	3	5	4	4	4	5	4	4	3	5	3	4	1	2	2	4	5	5	1	4	4	4	4	5	3	5	1	2	5	5	1	5	3	5	3	5	1
131	5	2	2	3	1	2	3	2	3	1	2	3	3	2	2	2	5	1	2	2	5	1	5	2	5	1	3	3	5	1	2	3	2	2	5	2	2	3	4	1	2	1	2	5	5	1	2	2
132	2	2	2	2	3	1	2	2	2	1	2	1	2	3	2	3	5	1	1	5	2	2	5	2	2	2	2	3	4	3	1	3	5	1	2	1	4	3	3	1	5	1	4	1	5	2	5	3
133	4	3	5	4	5	4	5	1	4	1	3	5	5	1	5	1	5	4	3	5	5	1	5	1	5	3	3	4	5	1	4	3	5	1	5	1	4	5	5	4	2	1	4	2	5	1	5	1
134	5	2	3	2	1	3	5	1	2	1	1	2	1	2	5	3	5	1	5	1	4	5	2	1	1	2	5	1	5	1	1	2	5	3	5	1	3	4	4	1	5	3	5	1	2	2	5	3
135	3	2	2	3	2	2	2	1	2	2	3	1	3	5	2	1	5	1	2	5	5	1	5	1	5	3	5	1	1	3	5	2	2	1	5	1	2	1	2	2	2	5	3	4	2	2	2	2
136	1	2	3	2	1	2	5	1	5	2	5	2	3	1	5	4	5	3	5	3	2	1	2	3	2	2	2	2	5	1	5	1	5	4	2	2	5	1	5	2	2	1	1	2	4	1	2	2
137	5	2	1	3	1	2	4	1	5	1	2	2	1	2	2	2	5	4	5	3	5	1	3	1	5	1	2	3	3	2	1	2	2	2	2	2	2	2	5	2	2	2	3	1	3	1	2	3
138	3	1	2	3	2	1	3	3	5	2	1	2	2	1	2	5	5	2	2	5	2	2	5	2	2	3	4	2	2	3	5	1	2	5	2	1	5	3	3	3	5	2	5	1	5	1	5	2
139	1	5	2	1	2	2	5	1	2	1	2	1	2	2	2	2	5	3	3	5	5	1	5	1	5	2	2	2	4	2	2	1	2	2	5	2	4	4	3	1	5	1	3	1	5	2	2	2
140	5	1	4	5	4	4	5	2	4	3	3	4	3	4	5	3	5	4	4	5	5	4	5	4	2	2	5	1	4	2	5	1	5	3	4	5	5	1	5	1	1	2	4	1	4	1	5	3
141	3	3	1	3	1	2	4	1	2	2	1	2	3	1	1	2	5	2	1	2	5	2	5	1	5	3	1	2	5	2	2	1	1	2	1	2	2	1	2	1	2	1	3	1	3	1	5	4
142	1	2	3	2	1	2	1	5	5	1	2	2	5	3	5	3	3	2	2	2	5	3	5	2	5	4	2	2	5	2	1	3	5	3	1	2	5	3	5	1	4	3	5	2	3	3	5	2
143	4	1	2	3	1	2	4	2	2	1	2	2	2	2	2	1	2	2	5	1	2	5	5	1	5	2	1	2	5	1	2	2	2	1	1	2	5	3	2	1	2	2	2	1	5	1	2	2
144	1	3	4	1	2	1	5	1	3	2	1	2	2	3	3	1	3	2	1	5	4	3	2	3	2	2	3	3	5	2	5	1	3	1	2	1	2	1	5	3	5	1	5	2	5	1	5	4
145	2	2	2	1	2	1	5	2	3	1	3	1	2	1	2	1	2	3	3	1	5	1	5	3	5	4	2	3	3	1	2	2	2	1	5	1	3	1	2	5	2	1	5	2	2	1	5	4
146	5	1	4	5	4	4	4	2	2	1	5	3	5	2	1	5	5	3	3	1	4	4	2	5	5	4	5	1	4	2	3	5	1	5	5	4	2	1	4	1	3	2	2	3	4	5	5	3
147	2	1	1	2	1	2	4	2	4	1	2	2	3	2	3	1	2	3	3	5	2	2	5	1	2	2	5	1	5	2	2	2	3	1	5	2	1	5	3	1	3	1	2	1	2	2	3	5
148	1	5	2	2	2	3	5	1	2	2	2	1	1	2	5	4	5	1	2	5	5	1	3	2	5	1	5	1	5	1	1	2	5	4	2	1	3	1	2	2	2	1	4	1	1	2	5	3
149	4	1	4	5	4	4	5	2	3	5	5	4	4	4	5	2	5	2	3	5	4	3	5	1	2	2	4	5	4	2	5	1	5	2	4	3	5	4	5	2	4	1	2	1	5	4	5	3
150	1	4	2	3	5	1	3	1	2	1	1	2	5	1	1	2	2	1	5	3	5	1	3	1	5	3	2	2	5	2	2	2	3	1	2	2	5	2	3	1	2	2	2	2	2	3	5	1
151	5	2	4	4	4	5	4	1	5	1	5	3	4	5	5	3	4	5	4	3	5	1	5	1	1	2	4	4	5	1	5	4	4	5	5	4	4	4	5	3	3	5	5	4	5	1	5	3
152	3	1	4	4	5	4	3	1	4	4	4	4	5	1	5	1	4	4	4	5	4	5	3	2	5	3	3	5	4	5	3	4	5	4	5	3	5	3	5	3	2	1	5	3	3	5	5	3
153	2	1	2	3	1	2	5	2	1	3	1	4	1	2	1	2	3	1	2	5	2	3	5	1	2	2	5	1	4	2	5	1	3	2	2	3	1	2	3	1	2	2	2	3	5	1	5	3
154	4	1	4	4	2	5	5	1	4	1	4	1	4	4	2	4	5	4	4	5	5	1	4	2	5	4	4	3	3	2	5	1	5	4	4	4	5	4	4	1	2	1	4	1	2	3	5	4
155	3	1	3	4	1	4	2	5	3	1	2	1	2	3	2	3	4	2	2	5	4	2	5	1	5	2	5	1	5	1	4	3	5	2	3	4	5	2	2	1	2	1	2	1	1	4	5	2
156	1	5	3	2	1	2	5	1	2	1	4	5	2	4	4	4	5	2	3	5	3	4	5	1	5	3	3	2	4	3	5	1	5	3	2	2	5	3	3	1	3	1	3	1	3	2	5	3
